# Supplementary material for: ﻿Papiliomycessinensis (Clavicipitaceae) and Paraisariapseudoarcta (Ophiocordycipitaceae), two new species parasitizing Lepidopteran insects from southwestern China
Source: MycoKeys. 2025 May 15;117:353–74. doi: 10.3897/mycokeys.117.150376 (PMC12099317; doi:10.3897/mycokeys.117.150376)
Supplement: XML Treatment for Papiliomyces sinensis [file mycokeys.117.150376-treatment1.xml]

<!DOCTYPE tp:taxon-treatment
  PUBLIC "-//TaxonX//DTD Taxonomic Treatment Publishing DTD v0 20100105//EN" "tax-treatment-NSO.dtd">
<tp:taxon-treatment xmlns:tp="http://www.plazi.org/taxpub"><tp:treatment-meta><kwd-group><label>Taxon classification</label><kwd>
                <named-content content-type="kingdom">Fungi</named-content>
              </kwd><kwd>
                <named-content content-type="order">Hypocreales</named-content>
              </kwd><kwd>
                <named-content content-type="family">Clavicipitaceae</named-content>
              </kwd></kwd-group><mixed-citation publication-type="journal"><person-group><name><surname>Chen</surname><given-names>Hui</given-names></name><name><surname>Bibi</surname><given-names>Shabana</given-names></name><name><surname>Tao</surname><given-names>Ling</given-names></name><name><surname>Shen</surname><given-names>Xiangchun</given-names></name><name><surname>Zhao</surname><given-names>Jun</given-names></name><name><surname>Sun</surname><given-names>Yueming</given-names></name><name><surname>Li</surname><given-names>Qirui</given-names></name><name><surname>Tang</surname><given-names>Dexiang</given-names></name><name><surname>Wang</surname><given-names>Yao</given-names></name></person-group><article-title>﻿<italic><tp:taxon-name><tp:taxon-name-part taxon-name-part-type="genus" reg="Papiliomyces">Papiliomyces</tp:taxon-name-part><tp:taxon-name-part taxon-name-part-type="species" reg="sinensis">sinensis</tp:taxon-name-part></tp:taxon-name></italic> (<tp:taxon-name><tp:taxon-name-part taxon-name-part-type="family">Clavicipitaceae</tp:taxon-name-part></tp:taxon-name>) and <italic><tp:taxon-name><tp:taxon-name-part taxon-name-part-type="genus" reg="Paraisaria">Paraisaria</tp:taxon-name-part><tp:taxon-name-part taxon-name-part-type="species" reg="pseudoarcta">pseudoarcta</tp:taxon-name-part></tp:taxon-name></italic> (<tp:taxon-name><tp:taxon-name-part taxon-name-part-type="family">Ophiocordycipitaceae</tp:taxon-name-part></tp:taxon-name>), two new species parasitizing Lepidopteran insects from southwestern China</article-title><source>MycoKeys</source><day>15</day><month>05</month><year>2025</year><volume>117</volume><fpage>353</fpage><lpage>374</lpage><pub-id pub-id-type="doi">10.3897/mycokeys.117.150376</pub-id></mixed-citation></tp:treatment-meta><tp:nomenclature><label>﻿</label><tp:taxon-name>
              <object-id xmlns:xlink="http://www.w3.org/1999/xlink" content-type="arpha" xlink:type="simple">7B3D059A-CABB-5A44-B004-753C05710F9F</object-id>
              <tp:taxon-name-part taxon-name-part-type="genus" reg="Papiliomyces">Papiliomyces</tp:taxon-name-part>
              <tp:taxon-name-part taxon-name-part-type="species" reg="sinensis">sinensis</tp:taxon-name-part>
              <object-id xmlns:xlink="http://www.w3.org/1999/xlink" content-type="mycobank" xlink:type="simple">857553</object-id>
            </tp:taxon-name><tp:taxon-authority>H. Chen &amp; Y. Wang</tp:taxon-authority><tp:taxon-status xmlns:xlink="http://www.w3.org/1999/xlink" xlink:type="simple">sp. nov.</tp:taxon-status><xref ref-type="fig" rid="F2">Fig. 2</xref></tp:nomenclature><tp:treatment-sec sec-type="etymology" id="SECID0EV2EK"><title>Etymology.</title><p>Named after China (Guizhou and Yunnan province), where the species is distributed.</p></tp:treatment-sec><tp:treatment-sec sec-type="material" id="SECID0E12EK"><title>Type.</title><p>China • Guizhou Province, Shibing County, Yuntai Mountain Scenic Area (<named-content xmlns:xlink="http://www.w3.org/1999/xlink" content-type="dwc:verbatimCoordinates" xlink:type="simple"><named-content content-type="geo-json" specific-use="{&#34;type&#34;:&#34;Point&#34;,&#34;coordinates&#34;:[108.116667,27.116667]}" id="NCID0ED3EK" xlink:type="simple">27°7'N, 108°7'E</named-content></named-content>, alt. 1066 m), on a <italic><tp:taxon-name><tp:taxon-name-part taxon-name-part-type="genus" reg="Napialus">Napialus</tp:taxon-name-part></tp:taxon-name></italic> sp. buried in forest soil, May 2024, collected by Yao Wang (holotype: <abbrev xmlns:xlink="http://www.w3.org/1999/xlink" xlink:title="Guizhou Medical University Herbarium" id="ABBRID0EP3EK" xlink:type="simple">GMB</abbrev> 3053; ex-type <abbrev xmlns:xlink="http://www.w3.org/1999/xlink" xlink:title="Guizhou Medical University Culture Collection" id="ABBRID0ET3EK" xlink:type="simple">GMBC</abbrev> 3053).</p></tp:treatment-sec><tp:treatment-sec sec-type="description" id="SECID0EX3EK"><title>Description.</title><p><bold>Sexual morph: <italic>Stroma</italic></bold> solitary, fleshy, clavate, gray to earthy yellow, arising from the head of host, 51.3–85.7 × 3.1–3.5 (X̄ = 68.5 × 3.2, n = 5) mm. Perithecia, asci, and ascospores not observed. <bold>Asexual morph</bold>: <tp:taxon-name><tp:taxon-name-part taxon-name-part-type="genus" reg="Paecilomyces">Paecilomyces</tp:taxon-name-part></tp:taxon-name>-like. Colonies on <abbrev xmlns:xlink="http://www.w3.org/1999/xlink" xlink:title="potato glucose agar" id="ABBRID0EJ4EK" xlink:type="simple">PDA</abbrev> slow-growing, up to 18 mm diam. in 14 days at 25 °C, white to gray, cottony with raised mycelial density at the center, generating several concentric rings at the edge, reverse yellowish to brown. <bold><italic>Hyphae</italic></bold> hyaline, septate, branched, smooth-walled, 0.9–2.2 µm wide. <bold><italic>Conidiophores</italic></bold> smooth-walled, cylindrical, mononematous, erect, aseptate, 18.1–41.3 × 0.8–2.0 (X̄ = 26.8 × 1.3, n = 30) µm. <bold><italic>Phialides</italic></bold> verticillate, in whorls of two to five, usually solitary on hyphae, basal portion cylindrical to narrowly lageniform, tapering gradually toward the apex, 10.1–26.9 × 0.9–3.3 µm (X̄ = 20.8 × 2.4, n = 30). <bold><italic>Conidia</italic></bold> in long chains, echinulate (visible under high magnification), globose, ellipsoidal, or ovoid, one-celled, 2.5–4.2 × 2.1–4.1 (X̄ = 3.5 × 2.8, n = 50) µm.</p><fig id="F2" position="float" orientation="portrait"><object-id xmlns:xlink="http://www.w3.org/1999/xlink" content-type="doi" xlink:type="simple">10.3897/mycokeys.117.150376.figure2</object-id><object-id xmlns:xlink="http://www.w3.org/1999/xlink" content-type="arpha" xlink:type="simple">FE8B5EF6-F203-588C-B8F3-4C74BBCB82D8</object-id><label>Figure 2.</label><caption><p><italic><tp:taxon-name><tp:taxon-name-part taxon-name-part-type="genus" reg="Papiliomyces">Papiliomyces</tp:taxon-name-part><tp:taxon-name-part taxon-name-part-type="species" reg="sinensis">sinensis</tp:taxon-name-part></tp:taxon-name></italic><bold>A, B</bold> fungus on the host of <italic><tp:taxon-name><tp:taxon-name-part taxon-name-part-type="genus" reg="Napialus">Napialus</tp:taxon-name-part></tp:taxon-name></italic> sp. <bold>C, D</bold> culture character on <abbrev xmlns:xlink="http://www.w3.org/1999/xlink" xlink:title="potato glucose agar" id="ABBRID0EX5EK" xlink:type="simple">PDA</abbrev> medium <bold>E</bold>–<bold>K</bold> conidiophores, phialides, and conidia <bold>L</bold> conidia <bold>M</bold>, <bold>N</bold> chlamydospores. Scale bars: 20 mm <bold>(A</bold>, <bold>B)</bold>; 15 mm <bold>(C</bold>, <bold>D)</bold>; 10 µm <bold>(E</bold>–<bold>N)</bold>.</p></caption><graphic xmlns:xlink="http://www.w3.org/1999/xlink" xlink:href="mycokeys-117-353-g002.jpg" position="float" orientation="portrait" xlink:type="simple" id="oo_1330663.jpg"><uri content-type="original_file" xlink:type="simple">https://binary.pensoft.net/fig/1330663</uri></graphic></fig></tp:treatment-sec><tp:treatment-sec sec-type="host" id="SECID0EW6EK"><title>Host.</title><p>Larva of <italic><tp:taxon-name><tp:taxon-name-part taxon-name-part-type="genus" reg="Napialus">Napialus</tp:taxon-name-part></tp:taxon-name></italic> sp. (<tp:taxon-name><tp:taxon-name-part taxon-name-part-type="order">Lepidoptera</tp:taxon-name-part></tp:taxon-name>, <tp:taxon-name><tp:taxon-name-part taxon-name-part-type="family">Hepialidae</tp:taxon-name-part></tp:taxon-name>).</p></tp:treatment-sec><tp:treatment-sec sec-type="habitat" id="SECID0ENAFK"><title>Habitat.</title><p>In the soil of evergreen broadleaf forests and evergreen defoliated broadleaf mixed forests.</p></tp:treatment-sec><tp:treatment-sec sec-type="distribution" id="SECID0ESAFK"><title>Distribution.</title><p>Guizhou and Yunnan Provinces, China.</p></tp:treatment-sec><tp:treatment-sec sec-type="material" id="SECID0EXAFK"><title>Other material examined.</title><p>China • Yunnan Province, Shuifu County, Tongluoba National Forest Park (<named-content xmlns:xlink="http://www.w3.org/1999/xlink" content-type="dwc:verbatimCoordinates" xlink:type="simple"><named-content content-type="geo-json" specific-use="{&#34;type&#34;:&#34;Point&#34;,&#34;coordinates&#34;:[104.133333,28.433333]}" id="NCID0EABFK" xlink:type="simple">28°26'N, 104°8'E,</named-content></named-content> alt. 1462 m), on larvae of <italic><tp:taxon-name><tp:taxon-name-part taxon-name-part-type="genus" reg="Napialus">Napialus</tp:taxon-name-part></tp:taxon-name></italic> sp. buried in forest soil, May 2024, collected by Yao Wang (<abbrev xmlns:xlink="http://www.w3.org/1999/xlink" xlink:title="Guizhou Medical University Herbarium" id="ABBRID0EMBFK" xlink:type="simple">GMB</abbrev> 3054, <abbrev xmlns:xlink="http://www.w3.org/1999/xlink" xlink:title="Guizhou Medical University Herbarium" id="ABBRID0EQBFK" xlink:type="simple">GMB</abbrev> 3076–<abbrev xmlns:xlink="http://www.w3.org/1999/xlink" xlink:title="Guizhou Medical University Herbarium" id="ABBRID0EUBFK" xlink:type="simple">GMB</abbrev> 3079; living cultures: <abbrev xmlns:xlink="http://www.w3.org/1999/xlink" xlink:title="Guizhou Medical University Culture Collection" id="ABBRID0EYBFK" xlink:type="simple">GMBC</abbrev> 3054, <abbrev xmlns:xlink="http://www.w3.org/1999/xlink" xlink:title="Guizhou Medical University Culture Collection" id="ABBRID0E3BFK" xlink:type="simple">GMBC</abbrev> 3076–<abbrev xmlns:xlink="http://www.w3.org/1999/xlink" xlink:title="Guizhou Medical University Culture Collection" id="ABBRID0EACFK" xlink:type="simple">GMBC</abbrev> 3079).</p></tp:treatment-sec><tp:treatment-sec sec-type="notes" id="SECID0EECFK"><title>Notes.</title><p><italic><tp:taxon-name><tp:taxon-name-part taxon-name-part-type="genus" reg="Papiliomyces">Papiliomyces</tp:taxon-name-part><tp:taxon-name-part taxon-name-part-type="species" reg="sinensis">sinensis</tp:taxon-name-part></tp:taxon-name></italic> phylogenetically clusters with <italic><tp:taxon-name><tp:taxon-name-part taxon-name-part-type="genus" reg="Papiliomyces">Pap.</tp:taxon-name-part><tp:taxon-name-part taxon-name-part-type="species" reg="albostromaticus">albostromaticus</tp:taxon-name-part></tp:taxon-name></italic>, <italic><tp:taxon-name><tp:taxon-name-part taxon-name-part-type="genus" reg="Papiliomyces">Pap.</tp:taxon-name-part><tp:taxon-name-part taxon-name-part-type="species" reg="shibinensis">shibinensis</tp:taxon-name-part></tp:taxon-name></italic>, and <italic><tp:taxon-name><tp:taxon-name-part taxon-name-part-type="genus" reg="Papiliomyces">Pap.</tp:taxon-name-part><tp:taxon-name-part taxon-name-part-type="species" reg="puniceum">puniceum</tp:taxon-name-part></tp:taxon-name></italic> but is distinguished from these three by forming a separate clade in this group (Fig. <xref ref-type="fig" rid="F1">1</xref>; 100%/100%/1). This species is morphologically closest to <italic><tp:taxon-name><tp:taxon-name-part taxon-name-part-type="genus" reg="Papiliomyces">Pap.</tp:taxon-name-part><tp:taxon-name-part taxon-name-part-type="species" reg="albostromaticus">albostromaticus</tp:taxon-name-part></tp:taxon-name></italic>, having fleshy clavate stromata with gray color and <italic><tp:taxon-name><tp:taxon-name-part taxon-name-part-type="genus" reg="Paecilomyces">Paecilomyces</tp:taxon-name-part></tp:taxon-name></italic>-like asexual conidiogenous structure. However, it is easily distinguished by its larger stromata (51.3–85.7 × 3.1–3.5 mm vs. 37.0–58.0 × 2.5–3.0 mm), longer phialides [10.1–26.9 (X̄ = 20.8) µm vs. 9.8–24.3 (X̄ = 16.2) µm] from <italic><tp:taxon-name><tp:taxon-name-part taxon-name-part-type="genus" reg="Papiliomyces">Pap.</tp:taxon-name-part><tp:taxon-name-part taxon-name-part-type="species" reg="albostromaticus">albostromaticus</tp:taxon-name-part></tp:taxon-name></italic>, and spinulose conidia (<xref ref-type="bibr" rid="B10">Chen et al. 2024</xref>).</p></tp:treatment-sec><tp:treatment-sec><!--Section generated to contain objects referenced in tp:taxon-treatment.--><fig id="F1" position="float" orientation="portrait"><object-id xmlns:xlink="http://www.w3.org/1999/xlink" content-type="doi" xlink:type="simple">10.3897/mycokeys.117.150376.figure1</object-id><object-id xmlns:xlink="http://www.w3.org/1999/xlink" content-type="arpha" xlink:type="simple">865F990F-5297-57A4-BE1B-DCA5B6BF6C3C</object-id><label>Figure 1.</label><caption><p>Phylogenetic tree based on combined partial <abbrev xmlns:xlink="http://www.w3.org/1999/xlink" xlink:title="nuclear ribosomal small subunit" id="ABBRID0E4VEK" xlink:type="simple">nrSSU</abbrev> + <abbrev xmlns:xlink="http://www.w3.org/1999/xlink" xlink:title="nuclear ribosomal internal transcribed spacer region" id="ABBRID0EBWEK" xlink:type="simple">ITS</abbrev> + <abbrev xmlns:xlink="http://www.w3.org/1999/xlink" xlink:title="nuclear ribosomal large subunit" id="ABBRID0EFWEK" xlink:type="simple">nrLSU</abbrev> + <italic>tef-1α</italic> + <italic>rpb1</italic> + <italic>rpb2</italic> sequences showing the relationship of two new species of <tp:taxon-name><tp:taxon-name-part taxon-name-part-type="order">Lepidoptera</tp:taxon-name-part></tp:taxon-name> from China with other species. Numbers at the branches indicate support values (IQ-TREE-BS/RAxML-BS/<abbrev xmlns:xlink="http://www.w3.org/1999/xlink" xlink:title="Bayesian inference" id="ABBRID0EUWEK" xlink:type="simple">BI</abbrev>-PP) above 70%/70%/0.7. Ex-type materials are marked with “T.” Materials in bold type are those analyzed in this study.</p></caption><graphic xmlns:xlink="http://www.w3.org/1999/xlink" xlink:href="mycokeys-117-353-g001.jpg" position="float" orientation="portrait" xlink:type="simple" id="oo_1330662.jpg"><uri content-type="original_file" xlink:type="simple">https://binary.pensoft.net/fig/1330662</uri></graphic></fig></tp:treatment-sec><ref-list><ref id="B10"><mixed-citation xmlns:xlink="http://www.w3.org/1999/xlink" xlink:type="simple"><person-group><name name-style="western"><surname>Chen</surname><given-names>Y</given-names></name><name name-style="western"><surname>Sun</surname><given-names>T</given-names></name><name name-style="western"><surname>Tang</surname><given-names>DX</given-names></name><name name-style="western"><surname>Liu</surname><given-names>ZH</given-names></name><name name-style="western"><surname>Ma</surname><given-names>ZM</given-names></name><name name-style="western"><surname>Yu</surname><given-names>H</given-names></name></person-group> (<year>2024</year>) <article-title>Morphology and phylogeny reveal a new species of <italic><tp:taxon-name><tp:taxon-name-part taxon-name-part-type="genus">Papiliomyces</tp:taxon-name-part></tp:taxon-name></italic> (Clavicipiteae, <tp:taxon-name><tp:taxon-name-part taxon-name-part-type="order">Hypocreales</tp:taxon-name-part></tp:taxon-name>) from Yunnan, China.</article-title><source>Phytotaxa</source><volume>644</volume>(<issue>2</issue>): <fpage>135</fpage>–<lpage>144</lpage>. <ext-link xlink:href="10.11646/phytotaxa.644.2.5" ext-link-type="doi" xlink:type="simple">https://doi.org/10.11646/phytotaxa.644.2.5</ext-link></mixed-citation></ref></ref-list></tp:taxon-treatment>
