# Supplementary material for: ﻿Papiliomycessinensis (Clavicipitaceae) and Paraisariapseudoarcta (Ophiocordycipitaceae), two new species parasitizing Lepidopteran insects from southwestern China
Source: MycoKeys. 2025 May 15;117:353–74. doi: 10.3897/mycokeys.117.150376 (PMC12099317; doi:10.3897/mycokeys.117.150376)
Supplement: XML Treatment for Paraisaria pseudoarcta [file mycokeys.117.150376-treatment2.xml]

<!DOCTYPE tp:taxon-treatment
  PUBLIC "-//TaxonX//DTD Taxonomic Treatment Publishing DTD v0 20100105//EN" "tax-treatment-NSO.dtd">
<tp:taxon-treatment xmlns:tp="http://www.plazi.org/taxpub"><tp:treatment-meta><kwd-group><label>Taxon classification</label><kwd>
                <named-content content-type="kingdom">Fungi</named-content>
              </kwd><kwd>
                <named-content content-type="order">Hypocreales</named-content>
              </kwd><kwd>
                <named-content content-type="family">Ophiocordycipitaceae</named-content>
              </kwd></kwd-group><mixed-citation publication-type="journal"><person-group><name><surname>Chen</surname><given-names>Hui</given-names></name><name><surname>Bibi</surname><given-names>Shabana</given-names></name><name><surname>Tao</surname><given-names>Ling</given-names></name><name><surname>Shen</surname><given-names>Xiangchun</given-names></name><name><surname>Zhao</surname><given-names>Jun</given-names></name><name><surname>Sun</surname><given-names>Yueming</given-names></name><name><surname>Li</surname><given-names>Qirui</given-names></name><name><surname>Tang</surname><given-names>Dexiang</given-names></name><name><surname>Wang</surname><given-names>Yao</given-names></name></person-group><article-title>﻿<italic><tp:taxon-name><tp:taxon-name-part taxon-name-part-type="genus" reg="Papiliomyces">Papiliomyces</tp:taxon-name-part><tp:taxon-name-part taxon-name-part-type="species" reg="sinensis">sinensis</tp:taxon-name-part></tp:taxon-name></italic> (<tp:taxon-name><tp:taxon-name-part taxon-name-part-type="family">Clavicipitaceae</tp:taxon-name-part></tp:taxon-name>) and <italic><tp:taxon-name><tp:taxon-name-part taxon-name-part-type="genus" reg="Paraisaria">Paraisaria</tp:taxon-name-part><tp:taxon-name-part taxon-name-part-type="species" reg="pseudoarcta">pseudoarcta</tp:taxon-name-part></tp:taxon-name></italic> (<tp:taxon-name><tp:taxon-name-part taxon-name-part-type="family">Ophiocordycipitaceae</tp:taxon-name-part></tp:taxon-name>), two new species parasitizing Lepidopteran insects from southwestern China</article-title><source>MycoKeys</source><day>15</day><month>05</month><year>2025</year><volume>117</volume><fpage>353</fpage><lpage>374</lpage><pub-id pub-id-type="doi">10.3897/mycokeys.117.150376</pub-id></mixed-citation></tp:treatment-meta><tp:nomenclature><label>﻿</label><tp:taxon-name>
              <object-id xmlns:xlink="http://www.w3.org/1999/xlink" content-type="arpha" xlink:type="simple">BF7B078D-EC2F-5E63-837E-B578276A3C4F</object-id>
              <tp:taxon-name-part taxon-name-part-type="genus" reg="Paraisaria">Paraisaria</tp:taxon-name-part>
              <tp:taxon-name-part taxon-name-part-type="species" reg="pseudoarcta">pseudoarcta</tp:taxon-name-part>
              <object-id xmlns:xlink="http://www.w3.org/1999/xlink" content-type="mycobank" xlink:type="simple">857554</object-id>
            </tp:taxon-name><tp:taxon-authority>Y. Wang &amp; H. Chen</tp:taxon-authority><tp:taxon-status xmlns:xlink="http://www.w3.org/1999/xlink" xlink:type="simple">sp. nov.</tp:taxon-status><xref ref-type="fig" rid="F3">Fig. 3</xref></tp:nomenclature><tp:treatment-sec sec-type="etymology" id="SECID0ENGFK"><title>Etymology.</title><p>Referring to macromorphological resemblance of <italic><tp:taxon-name><tp:taxon-name-part taxon-name-part-type="genus" reg="Paraisaria">Par.</tp:taxon-name-part><tp:taxon-name-part taxon-name-part-type="species" reg="arcta">arcta</tp:taxon-name-part></tp:taxon-name></italic>, but <italic><tp:taxon-name><tp:taxon-name-part taxon-name-part-type="genus" reg="Paraisaria">Par.</tp:taxon-name-part><tp:taxon-name-part taxon-name-part-type="species" reg="pseudoarcta">pseudoarcta</tp:taxon-name-part></tp:taxon-name></italic> is phylogenetically distinct.</p></tp:treatment-sec><tp:treatment-sec sec-type="material" id="SECID0EJHFK"><title>Type.</title><p>China • Yunnan Province, Lancang Lagu Autonomous County (<named-content xmlns:xlink="http://www.w3.org/1999/xlink" content-type="dwc:verbatimCoordinates" xlink:type="simple"><named-content content-type="geo-json" specific-use="{&#34;type&#34;:&#34;Point&#34;,&#34;coordinates&#34;:[99.900000,22.533333]}" id="NCID0ESHFK" xlink:type="simple">22°32'N, 99°54'E</named-content></named-content>, alt. 1176 m), on a Lepidopteran larva buried in forest soil, Jun 2024, collected by Yao Wang (holotype: <abbrev xmlns:xlink="http://www.w3.org/1999/xlink" xlink:title="Guizhou Medical University Herbarium" id="ABBRID0EXHFK" xlink:type="simple">GMB</abbrev> 3064; ex-type <abbrev xmlns:xlink="http://www.w3.org/1999/xlink" xlink:title="Guizhou Medical University Culture Collection" id="ABBRID0E2HFK" xlink:type="simple">GMBC</abbrev> 3064).</p></tp:treatment-sec><tp:treatment-sec sec-type="description" id="SECID0E6HFK"><title>Description.</title><p><bold>Sexual morph: <italic>Stroma</italic></bold> capitate, solitary, arising from the head of host, 43–51 mm long. <bold><italic>Fertile head</italic></bold> globose to subglobose, white to light brown, constricted at the center, with sticky and crystal-like substance on the surface, 4.6–4.8 × 4.8–4.9 mm. Stipe fleshy, white to light brown, slightly flexuous, 46.1–38.4 × 3.8–3.5 mm. <bold><italic>Perithecia</italic></bold> completely immersed, ampulliform to ellipsoidal, 776–979 × 252–339 (X̄= 876 × 289, n = 30) μm. <bold><italic>Asci</italic></bold> hyaline, narrow cylindrical, tapering toward the base, 8-spored, with thickened cap, 306–379 × 3.5–6.2 (X̄= 344 × 4.7, n = 30) μm. <bold><italic>Apical cap</italic></bold> 7.8–8.0 × 3.3–4.6 (X̄= 7.9 × 4.0, n = 20) μm. <bold><italic>Ascospores</italic></bold> hyaline, narrow filiform, equal to the asci in length, when mature, breaking into 64 cylindrical secondary ascospores. <bold><italic>Secondary ascospores</italic></bold> hyaline, smooth, one-celled, cylindrical, straight, 5.6–8.3 × 1.7–3.1 (X̄= 7.3 × 2.3, n = 30) μm. <bold>Asexual morph</bold>: Undetermined.</p><fig id="F3" position="float" orientation="portrait"><object-id xmlns:xlink="http://www.w3.org/1999/xlink" content-type="doi" xlink:type="simple">10.3897/mycokeys.117.150376.figure3</object-id><object-id xmlns:xlink="http://www.w3.org/1999/xlink" content-type="arpha" xlink:type="simple">C8A5400A-3862-5DF1-87BB-5146F4B5AD92</object-id><label>Figure 3.</label><caption><p><italic><tp:taxon-name><tp:taxon-name-part taxon-name-part-type="genus" reg="Paraisaria">Paraisaria</tp:taxon-name-part><tp:taxon-name-part taxon-name-part-type="species" reg="pseudoarcta">pseudoarcta</tp:taxon-name-part></tp:taxon-name></italic><bold>A</bold>–<bold>C</bold> stromata emerging from host mouth <bold>D</bold> fertile part of stroma <bold>E</bold> cross section of fertile part showing arrangement of perithecia <bold>F</bold>, <bold>G</bold> perithecia <bold>H</bold>–<bold>K</bold> asci <bold>L</bold> ascospore <bold>M</bold> ascus cap <bold>N</bold> secondary ascospores. Scale bars: 10 mm <bold>(A</bold>–<bold>C)</bold>; 1 mm <bold>(D</bold>, <bold>E)</bold>; 100 μm <bold>(F</bold>, <bold>G)</bold>; 30 μm <bold>(H</bold>–<bold>N)</bold>.</p></caption><graphic xmlns:xlink="http://www.w3.org/1999/xlink" xlink:href="mycokeys-117-353-g003.jpg" position="float" orientation="portrait" xlink:type="simple" id="oo_1330664.jpg"><uri content-type="original_file" xlink:type="simple">https://binary.pensoft.net/fig/1330664</uri></graphic></fig></tp:treatment-sec><tp:treatment-sec sec-type="host" id="SECID0E2KFK"><title>Host.</title><p>Larva of <tp:taxon-name><tp:taxon-name-part taxon-name-part-type="order">Lepidoptera</tp:taxon-name-part></tp:taxon-name>.</p></tp:treatment-sec><tp:treatment-sec sec-type="habitat" id="SECID0EGLFK"><title>Habitat.</title><p>In the soil of evergreen broadleaf forests.</p></tp:treatment-sec><tp:treatment-sec sec-type="distribution" id="SECID0ELLFK"><title>Distribution.</title><p>At present, it is known only in Lancang Lahu Autonomous County, Yunnan Province, China.</p></tp:treatment-sec><tp:treatment-sec sec-type="material" id="SECID0EQLFK"><title>Other material examined.</title><p>China • Yunnan Province, Lancang Lagu Autonomous County (<named-content xmlns:xlink="http://www.w3.org/1999/xlink" content-type="dwc:verbatimCoordinates" xlink:type="simple"><named-content content-type="geo-json" specific-use="{&#34;type&#34;:&#34;Point&#34;,&#34;coordinates&#34;:[99.900000,22.533333]}" id="NCID0EZLFK" xlink:type="simple">22°32'N, 99°54'E</named-content></named-content>, alt. 1180 m), on Lepidopteran larvae buried in forest soil, Jun 2024, collected by Yao Wang (<abbrev xmlns:xlink="http://www.w3.org/1999/xlink" xlink:title="Guizhou Medical University Herbarium" id="ABBRID0E5LFK" xlink:type="simple">GMB</abbrev> 3065, <abbrev xmlns:xlink="http://www.w3.org/1999/xlink" xlink:title="Guizhou Medical University Herbarium" id="ABBRID0ECMFK" xlink:type="simple">GMB</abbrev> 3075; living culture: <abbrev xmlns:xlink="http://www.w3.org/1999/xlink" xlink:title="Guizhou Medical University Culture Collection" id="ABBRID0EGMFK" xlink:type="simple">GMBC</abbrev> 3065).</p></tp:treatment-sec><tp:treatment-sec sec-type="notes" id="SECID0EKMFK"><title>Notes.</title><p>Morphologically, <italic><tp:taxon-name><tp:taxon-name-part taxon-name-part-type="genus" reg="Paraisaria">Par.</tp:taxon-name-part><tp:taxon-name-part taxon-name-part-type="species" reg="pseudoarcta">pseudoarcta</tp:taxon-name-part></tp:taxon-name></italic> resembles the phylogenetic sister species <italic><tp:taxon-name><tp:taxon-name-part taxon-name-part-type="genus" reg="Paraisaria">Par.</tp:taxon-name-part><tp:taxon-name-part taxon-name-part-type="species" reg="arcta">arcta</tp:taxon-name-part></tp:taxon-name></italic>. They were found to be parasitic on lepidopteran larvae, and they are easily recognized by having white and constricted fertile heads. However, our morphological analysis showed that <italic><tp:taxon-name><tp:taxon-name-part taxon-name-part-type="genus" reg="Paraisaria">Par.</tp:taxon-name-part><tp:taxon-name-part taxon-name-part-type="species" reg="pseudoarcta">pseudoarcta</tp:taxon-name-part></tp:taxon-name></italic> and <italic><tp:taxon-name><tp:taxon-name-part taxon-name-part-type="genus" reg="Paraisaria">Par.</tp:taxon-name-part><tp:taxon-name-part taxon-name-part-type="species" reg="arcta">arcta</tp:taxon-name-part></tp:taxon-name></italic> differed significantly in the size of their stromata and secondary ascospores. <italic><tp:taxon-name><tp:taxon-name-part taxon-name-part-type="genus" reg="Paraisaria">Paraisaria</tp:taxon-name-part><tp:taxon-name-part taxon-name-part-type="species" reg="pseudoarcta">pseudoarcta</tp:taxon-name-part></tp:taxon-name></italic> usually has long stromata (43–51 mm) and large secondary ascospores (5.6–8.3 × 1.7–3.1 μm), while <italic><tp:taxon-name><tp:taxon-name-part taxon-name-part-type="genus" reg="Paraisaria">Par.</tp:taxon-name-part><tp:taxon-name-part taxon-name-part-type="species" reg="arcta">arcta</tp:taxon-name-part></tp:taxon-name></italic> has short stromata (16 mm) and small secondary ascospores (2.6–4.2 × 0.5–1.3 μm) (Table <xref ref-type="table" rid="T3">3</xref>). In addition, molecular phylogenetic analyses indicated that they are distinct species (Fig. <xref ref-type="fig" rid="F1">1</xref>; 100%/100%/1).</p><table-wrap id="T3" position="float" orientation="portrait"><label>Table 3.</label><caption><p>Morphological comparison between new species and related species.</p></caption><table id="TID0E2GHK" rules="all"><tbody><tr><th rowspan="1" colspan="1">Species</th><th rowspan="1" colspan="1">Stromata (mm)</th><th rowspan="1" colspan="1">Fertile head (mm)</th><th rowspan="1" colspan="1">Perithecia (µm)</th><th rowspan="1" colspan="1">Asci (μm)</th><th rowspan="1" colspan="1">Part-spores (μm)</th><th rowspan="1" colspan="1">Phialides (μm)</th><th rowspan="1" colspan="1">Conidia (μm)</th><th rowspan="1" colspan="1">References</th></tr><tr><td rowspan="1" colspan="1">
                      <italic>
                        <tp:taxon-name><tp:taxon-name-part taxon-name-part-type="genus" reg="Papiliomyces">Papiliomyces</tp:taxon-name-part><tp:taxon-name-part taxon-name-part-type="species" reg="albastromata">albastromata</tp:taxon-name-part></tp:taxon-name>
                      </italic>
                    </td><td rowspan="1" colspan="1">Clavate, mostly solitary, rarely multiple or branched, white, 37.0–58.0 × 2.5–3.0</td><td rowspan="1" colspan="1">Cylindrical, black to grayish white, 6.5–7.4 × 1.5–2.8</td><td rowspan="1" colspan="1">Completely immersed, long ovoid or teardrop, 236.9–365.6 × 76.8–122.7</td><td rowspan="1" colspan="1">Cylindrical, 8-spored</td><td rowspan="1" colspan="1"/><td rowspan="1" colspan="1">9.8–24.3 × 1.5–3.1</td><td rowspan="1" colspan="1">Ellipse or oval, smooth, 3.2–4.5 × 2.7–4.1</td><td rowspan="1" colspan="1">
                      <xref ref-type="bibr" rid="B10">Chen et al. (2024)</xref>
                    </td></tr><tr><td rowspan="1" colspan="1">
                      <italic>
                        <tp:taxon-name><tp:taxon-name-part taxon-name-part-type="genus" reg="Papiliomyces">Papiliomyces</tp:taxon-name-part><tp:taxon-name-part taxon-name-part-type="species" reg="longiclavatus">longiclavatus</tp:taxon-name-part></tp:taxon-name>
                      </italic>
                    </td><td rowspan="1" colspan="1">Clavate, solitary, greyish to light yellow, 40–60 × 3–5</td><td rowspan="1" colspan="1">Cylindrical, grey white to grey black, 15–21 × 4–6</td><td rowspan="1" colspan="1">Immersed, flask-shaped, 320–580 × 110–230</td><td rowspan="1" colspan="1">Narrowly cylindrical, 8-spored, 140–230 × 5–7</td><td rowspan="1" colspan="1">Cylindrical, 2–9 × 1–2</td><td rowspan="1" colspan="1">Two types of phialides, α-phialides, 13–24 × 1–2; β-phialides, 28–45 × 1–2</td><td rowspan="1" colspan="1">Two types of conidia, smooth, α-conidia, subglobose, 3–5 × 1–3; β-conidia, fusiform, 6–10 × 1–3</td><td rowspan="1" colspan="1">
                      <xref ref-type="bibr" rid="B78">Zhang et al. (2023)</xref>
                    </td></tr><tr><td rowspan="1" colspan="1">
                      <italic>
                        <tp:taxon-name><tp:taxon-name-part taxon-name-part-type="genus" reg="Papiliomyces">Papiliomyces</tp:taxon-name-part><tp:taxon-name-part taxon-name-part-type="species" reg="puniceum">puniceum</tp:taxon-name-part></tp:taxon-name>
                      </italic>
                    </td><td rowspan="1" colspan="1">Clavate, solitary, red, 21.5 × 3.9</td><td rowspan="1" colspan="1">Not observed</td><td rowspan="1" colspan="1">Not observed</td><td rowspan="1" colspan="1">Not observed</td><td rowspan="1" colspan="1">Not observed</td><td rowspan="1" colspan="1">A little swollen base, slender top, 7.8–16.5 × 1.1–1.8</td><td rowspan="1" colspan="1">Echinulate, spherical, 3.0–5.9</td><td rowspan="1" colspan="1">
                      <xref ref-type="bibr" rid="B9">Chen et al. (2023)</xref>
                    </td></tr><tr><td rowspan="1" colspan="1">
                      <italic>
                        <tp:taxon-name><tp:taxon-name-part taxon-name-part-type="genus" reg="Papiliomyces">Papiliomyces</tp:taxon-name-part><tp:taxon-name-part taxon-name-part-type="species" reg="shibinensis">shibinensis</tp:taxon-name-part></tp:taxon-name>
                      </italic>
                    </td><td rowspan="1" colspan="1">Clavate, solitary, white to faint yellow, 42 × 2–3</td><td rowspan="1" colspan="1">Cylindrical or obtuse, faint yellow, 18–22 × 2–3</td><td rowspan="1" colspan="1">Completely immersed, elongated or ampulliform, 400–475 × 135–195</td><td rowspan="1" colspan="1">Cylindrical, 8-spored, 130–200 × 5.1–8.3</td><td rowspan="1" colspan="1">Not breaking into secondary ascospores</td><td rowspan="1" colspan="1"/><td rowspan="1" colspan="1"/><td rowspan="1" colspan="1">
                      <xref ref-type="bibr" rid="B72">Wen et al. (2015)</xref>
                    </td></tr><tr><td rowspan="1" colspan="1">
                      <bold>
                        <italic>
                          <tp:taxon-name><tp:taxon-name-part taxon-name-part-type="genus" reg="Papiliomyces">Papiliomyces</tp:taxon-name-part><tp:taxon-name-part taxon-name-part-type="species" reg="sinensis">sinensis</tp:taxon-name-part></tp:taxon-name>
                        </italic>
                      </bold>
                    </td><td rowspan="1" colspan="1">
                      <bold>Clavate, solitary, gray to earthy yellow, 51.3–85.7 × 3.1–3.5</bold>
                    </td><td rowspan="1" colspan="1">
                      <bold>Not observed</bold>
                    </td><td rowspan="1" colspan="1">
                      <bold>Not observed</bold>
                    </td><td rowspan="1" colspan="1">
                      <bold>Not observed</bold>
                    </td><td rowspan="1" colspan="1">
                      <bold>Not observed</bold>
                    </td><td rowspan="1" colspan="1">
                      <bold>10.1–26.9 × 0.9–3.3</bold>
                    </td><td rowspan="1" colspan="1">
                      <bold>Echinulate, globose, ellipsoidal or ovoid, 2.5–4.2 × 2.1–4.1</bold>
                    </td><td rowspan="1" colspan="1">
                      <bold>This study</bold>
                    </td></tr><tr><td rowspan="1" colspan="1">
                      <italic>
                        <tp:taxon-name><tp:taxon-name-part taxon-name-part-type="genus" reg="Paraisaria">Paraisaria</tp:taxon-name-part><tp:taxon-name-part taxon-name-part-type="species" reg="arcta">arcta</tp:taxon-name-part></tp:taxon-name>
                      </italic>
                    </td><td rowspan="1" colspan="1">Solitary, 16 long</td><td rowspan="1" colspan="1">Subglobose with constriction at center, white, 2 × 3</td><td rowspan="1" colspan="1">Completely immersed, ampulliform to ellipsoidal, 230–530 × 70–180</td><td rowspan="1" colspan="1">Narrowly cylindrical, 8-spored, 100–180 × 2–4</td><td rowspan="1" colspan="1">Cylindrical, 2.6–4.2 × 0.5–1.3</td><td rowspan="1" colspan="1"/><td rowspan="1" colspan="1"/><td rowspan="1" colspan="1">
                      <xref ref-type="bibr" rid="B70">Wei et al. (2021)</xref>
                    </td></tr><tr><td rowspan="1" colspan="1">
                      <bold>
                        <italic>
                          <tp:taxon-name><tp:taxon-name-part taxon-name-part-type="genus" reg="Paraisaria">Paraisaria</tp:taxon-name-part><tp:taxon-name-part taxon-name-part-type="species" reg="pseudoarcta">pseudoarcta</tp:taxon-name-part></tp:taxon-name>
                        </italic>
                      </bold>
                    </td><td rowspan="1" colspan="1">
                      <bold>Solitary, 43–51 long</bold>
                    </td><td rowspan="1" colspan="1">
                      <bold>Globose to subglobose with constriction at center, white to light brown, 4.6–4.8 × 4.8–4.9</bold>
                    </td><td rowspan="1" colspan="1">
                      <bold>Completely immersed, ampulliform to ellipsoidal, 776–979 × 252–339</bold>
                    </td><td rowspan="1" colspan="1">
                      <bold>Narrowly cylindrical, 8-spored, 306–379 × 3.5–6.2</bold>
                    </td><td rowspan="1" colspan="1">
                      <bold>Cylindrical, 5.6–8.3 × 1.7–3.1</bold>
                    </td><td rowspan="1" colspan="1">
                      <bold>Not observed</bold>
                    </td><td rowspan="1" colspan="1">
                      <bold>Not observed</bold>
                    </td><td rowspan="1" colspan="1">
                      <bold>This study</bold>
                    </td></tr></tbody></table></table-wrap></tp:treatment-sec><tp:treatment-sec><!--Section generated to contain objects referenced in tp:taxon-treatment.--><fig id="F1" position="float" orientation="portrait"><object-id xmlns:xlink="http://www.w3.org/1999/xlink" content-type="doi" xlink:type="simple">10.3897/mycokeys.117.150376.figure1</object-id><object-id xmlns:xlink="http://www.w3.org/1999/xlink" content-type="arpha" xlink:type="simple">865F990F-5297-57A4-BE1B-DCA5B6BF6C3C</object-id><label>Figure 1.</label><caption><p>Phylogenetic tree based on combined partial <abbrev xmlns:xlink="http://www.w3.org/1999/xlink" xlink:title="nuclear ribosomal small subunit" id="ABBRID0E4VEK" xlink:type="simple">nrSSU</abbrev> + <abbrev xmlns:xlink="http://www.w3.org/1999/xlink" xlink:title="nuclear ribosomal internal transcribed spacer region" id="ABBRID0EBWEK" xlink:type="simple">ITS</abbrev> + <abbrev xmlns:xlink="http://www.w3.org/1999/xlink" xlink:title="nuclear ribosomal large subunit" id="ABBRID0EFWEK" xlink:type="simple">nrLSU</abbrev> + <italic>tef-1α</italic> + <italic>rpb1</italic> + <italic>rpb2</italic> sequences showing the relationship of two new species of <tp:taxon-name><tp:taxon-name-part taxon-name-part-type="order">Lepidoptera</tp:taxon-name-part></tp:taxon-name> from China with other species. Numbers at the branches indicate support values (IQ-TREE-BS/RAxML-BS/<abbrev xmlns:xlink="http://www.w3.org/1999/xlink" xlink:title="Bayesian inference" id="ABBRID0EUWEK" xlink:type="simple">BI</abbrev>-PP) above 70%/70%/0.7. Ex-type materials are marked with “T.” Materials in bold type are those analyzed in this study.</p></caption><graphic xmlns:xlink="http://www.w3.org/1999/xlink" xlink:href="mycokeys-117-353-g001.jpg" position="float" orientation="portrait" xlink:type="simple" id="oo_1330662.jpg"><uri content-type="original_file" xlink:type="simple">https://binary.pensoft.net/fig/1330662</uri></graphic></fig></tp:treatment-sec><ref-list><ref id="B10"><mixed-citation xmlns:xlink="http://www.w3.org/1999/xlink" xlink:type="simple"><person-group><name name-style="western"><surname>Chen</surname><given-names>Y</given-names></name><name name-style="western"><surname>Sun</surname><given-names>T</given-names></name><name name-style="western"><surname>Tang</surname><given-names>DX</given-names></name><name name-style="western"><surname>Liu</surname><given-names>ZH</given-names></name><name name-style="western"><surname>Ma</surname><given-names>ZM</given-names></name><name name-style="western"><surname>Yu</surname><given-names>H</given-names></name></person-group> (<year>2024</year>) <article-title>Morphology and phylogeny reveal a new species of <italic><tp:taxon-name><tp:taxon-name-part taxon-name-part-type="genus">Papiliomyces</tp:taxon-name-part></tp:taxon-name></italic> (Clavicipiteae, <tp:taxon-name><tp:taxon-name-part taxon-name-part-type="order">Hypocreales</tp:taxon-name-part></tp:taxon-name>) from Yunnan, China.</article-title><source>Phytotaxa</source><volume>644</volume>(<issue>2</issue>): <fpage>135</fpage>–<lpage>144</lpage>. <ext-link xlink:href="10.11646/phytotaxa.644.2.5" ext-link-type="doi" xlink:type="simple">https://doi.org/10.11646/phytotaxa.644.2.5</ext-link></mixed-citation></ref><ref id="B78"><mixed-citation xmlns:xlink="http://www.w3.org/1999/xlink" xlink:type="simple"><person-group><name name-style="western"><surname>Zhang</surname><given-names>Y</given-names></name><name name-style="western"><surname>Wen</surname><given-names>T</given-names></name><name name-style="western"><surname>Xiao</surname><given-names>Y</given-names></name><name name-style="western"><surname>Yang</surname><given-names>Y</given-names></name><name name-style="western"><surname>Peng</surname><given-names>X</given-names></name></person-group> (<year>2023</year>) A new species of <italic><tp:taxon-name><tp:taxon-name-part taxon-name-part-type="genus">Papiliomyces</tp:taxon-name-part></tp:taxon-name></italic> (Clavicipiteae, <tp:taxon-name><tp:taxon-name-part taxon-name-part-type="order">Hypocreales</tp:taxon-name-part></tp:taxon-name>) from China. Biodiversity Data Journal 11: e86868. <ext-link xlink:href="10.3897/BDJ.11.e8686" ext-link-type="doi" xlink:type="simple">https://doi.org/10.3897/BDJ.11.e8686</ext-link></mixed-citation></ref><ref id="B9"><mixed-citation xmlns:xlink="http://www.w3.org/1999/xlink" xlink:type="simple"><person-group><name name-style="western"><surname>Chen</surname><given-names>ZH</given-names></name><name name-style="western"><surname>Dai</surname><given-names>YD</given-names></name><name name-style="western"><surname>Chen</surname><given-names>K</given-names></name><name name-style="western"><surname>Zhang</surname><given-names>YF</given-names></name><name name-style="western"><surname>Xu</surname><given-names>L</given-names></name><name name-style="western"><surname>Wang</surname><given-names>YB</given-names></name></person-group> (<year>2023</year>) <article-title><italic><tp:taxon-name><tp:taxon-name-part taxon-name-part-type="genus">Papiliomyces</tp:taxon-name-part><tp:taxon-name-part taxon-name-part-type="species">puniceum</tp:taxon-name-part></tp:taxon-name></italic> and <italic><tp:taxon-name><tp:taxon-name-part taxon-name-part-type="genus">Metarhizium</tp:taxon-name-part><tp:taxon-name-part taxon-name-part-type="species">lymantriidae</tp:taxon-name-part></tp:taxon-name></italic>: Two new species from the Gaoligong Mountains in southwestern China.</article-title><source>Phytotaxa</source><volume>594</volume>(<issue>1</issue>): <fpage>53</fpage>–<lpage>63</lpage>. <ext-link xlink:href="10.11646/phytotaxa.594.1.3" ext-link-type="doi" xlink:type="simple">https://doi.org/10.11646/phytotaxa.594.1.3</ext-link></mixed-citation></ref><ref id="B72"><mixed-citation xmlns:xlink="http://www.w3.org/1999/xlink" xlink:type="simple"><person-group><name name-style="western"><surname>Wen</surname><given-names>TC</given-names></name><name name-style="western"><surname>Zha</surname><given-names>LS</given-names></name><name name-style="western"><surname>Xiao</surname><given-names>YP</given-names></name><name name-style="western"><surname>Wang</surname><given-names>Q</given-names></name><name name-style="western"><surname>Kang</surname><given-names>JC</given-names></name><name name-style="western"><surname>Hyde</surname><given-names>KD</given-names></name></person-group> (<year>2015</year>) <article-title><italic><tp:taxon-name><tp:taxon-name-part taxon-name-part-type="genus">Metacordyceps</tp:taxon-name-part><tp:taxon-name-part taxon-name-part-type="species">shibinense</tp:taxon-name-part></tp:taxon-name></italic> sp. nov. from larvae of <tp:taxon-name><tp:taxon-name-part taxon-name-part-type="order">Lepidoptera</tp:taxon-name-part></tp:taxon-name> in Guizhou Province, southwest China.</article-title><source>Phytotaxa</source><volume>226</volume>(<issue>1</issue>): <fpage>51</fpage>–<lpage>62</lpage>. <ext-link xlink:href="10.11646/phytotaxa.226.1.5" ext-link-type="doi" xlink:type="simple">https://doi.org/10.11646/phytotaxa.226.1.5</ext-link></mixed-citation></ref><ref id="B70"><mixed-citation xmlns:xlink="http://www.w3.org/1999/xlink" xlink:type="simple"><person-group><name name-style="western"><surname>Wei</surname><given-names>DP</given-names></name><name name-style="western"><surname>Wanasinghe</surname><given-names>DN</given-names></name><name name-style="western"><surname>Xu</surname><given-names>JC</given-names></name><name name-style="western"><surname>To-Anun</surname><given-names>C</given-names></name><name name-style="western"><surname>Mortimer</surname><given-names>PE</given-names></name><name name-style="western"><surname>Hyde</surname><given-names>KD</given-names></name><name name-style="western"><surname>Elgorban</surname><given-names>AM</given-names></name><name name-style="western"><surname>Madawala</surname><given-names>S</given-names></name><name name-style="western"><surname>Suwannarach</surname><given-names>N</given-names></name><name name-style="western"><surname>Karunarathna</surname><given-names>SC</given-names></name><name name-style="western"><surname>Tibpromma</surname><given-names>S</given-names></name><name name-style="western"><surname>Lumyong</surname><given-names>S</given-names></name></person-group> (<year>2021</year>) Three novel entomopathogenic fungi from China and Thailand. Frontiers in Microbiology 11: 608991. <ext-link xlink:href="10.3389/fmicb.2020.608991" ext-link-type="doi" xlink:type="simple">https://doi.org/10.3389/fmicb.2020.608991</ext-link></mixed-citation></ref></ref-list></tp:taxon-treatment>
